# Supplementary material for: Rapid 3D bioprinting of a multicellular model recapitulating pterygium microenvironment
Source: Biomaterials. Author manuscript; Available in PMC 2023 May 5. (PMC10162446; doi:10.1016/j.biomaterials.2022.121391)
Supplement: suppl [file NIHMS1891775-supplement-suppl.zip]

Archive with 5 entries (5 files):
- 1-s2.0-S0142961222000308-mmc3.xlsx
- 1-s2.0-S0142961222000308-mmc2.xlsx
- 1-s2.0-S0142961222000308-mmc4.xlsx
- 1-s2.0-S0142961222000308-mmc5.docx
- 1-s2.0-S0142961222000308-mmc1.xlsx
