# Supplementary material for: Rapid 3D bioprinting of a multicellular model recapitulating pterygium microenvironment
Source: Biomaterials. Author manuscript; Available in PMC 2023 May 5. (PMC10162446; doi:10.1016/j.biomaterials.2022.121391)
Supplement: suppl [file NIHMS1891775-supplement-suppl.zip › 1-s2.0-S0142961222000308-mmc3.xlsx]

## Sheet: common down regulated genes
Genes	log2Fold change(3D pterygium model vs 2D culture)	log2Fold change(patients vs health) in tissues data1	log2Fold change(patients vs health) in tissues data2
AC080013.1	-1.4184	-0.0492803	-1.05718
AL121790.2	-1.60936	-0.339806	-1.10978
AL136982.1	-1.53466	-0.127945	-0.771238
AL158212.3	-1.06584	-0.00347046	-0.0250453
ANXA9	-1.49525	-0.22494	-0.525502
AP002800.1	-1.87816	-0.666495	-0.29871
BID	-1.11607	-0.258161	-0.0134745
C10orf99	-1.72034	-0.23657	-1.18487
CEL	-1.39787	-0.485556	-2.33468
DENND2D	-0.822299	-0.112049	-0.273763
EDAR	-1.52321	-0.441172	-0.0656436
EMILIN2	-1.70185	-1.22098	-0.581856
EPB41L1	-1.18936	-0.331404	-0.644565
EPHA1	-1.00733	-0.303028	-0.504306
EPN3	-1.31241	-0.450855	-0.447
FAM131B	-1.39836	-0.071822	-0.484677
FAM181B	-1.13307	-0.814631	-0.69706
FAM83A	-1.10093	-0.646375	-1.26466
FAM83A-AS1	-1.24144	-0.106214	-0.575793
FLG	-1.46271	-0.618003	-0.669024
FLG-AS1	-1.06216	-0.467818	-0.515428
FXYD3	-1.02859	-0.418301	-0.252687
GDPD2	-1.18781	-0.39721	-0.261094
GLB1L2	-1.35715	-0.145918	-0.763609
GLTP	-1.08706	-0.0878547	-0.858402
H4-16	-1.47675	-0.201891	-0.260028
HDHD3	-1.00265	-0.481856	-0.541367
HES5	-2.13321	-1.76025	-1.23353
ID1	-0.96292	-0.240941	-1.00526
IL20RA	-1.28091	-0.881036	-1.00109
IQANK1	-0.953477	-0.509711	-0.555168
IYD	-1.81863	-0.732937	-0.140921
KRT13	-1.96191	-0.602833	-0.972558
LINC00857	-1.33551	-0.329751	-0.226475
LINC01569	-1.15248	-0.329791	-1.1732
LINC02783	-1.7019	-0.789747	-1.61827
MAB21L3	-1.48608	-0.633796	-1.3799
MINDY1	-1.29916	-0.0475029	-0.0291017
PARS2	-1.13918	-0.436134	-0.375825
PGLYRP3	-1.4754	-0.00485931	-1.31153
PGLYRP4	-1.64595	-0.798791	-0.835933
PHYHIP	-1.16133	-0.156525	-0.476647
PLK2	-1.08339	-0.992219	-0.55798
PPL	-1.17104	-0.364432	-0.544424
PRR15L	-1.67104	-0.913785	-0.504022
RAB19	-1.37737	-0.698279	-0.514643
RAPGEFL1	-1.29864	-0.634559	-0.735396
RARB	-1.12767	-0.582122	-0.777279
RBM20	-1.47311	-0.145505	-0.888323
REPIN1	-1.12108	-0.33931	-0.0305077
REPIN1-AS1	-0.169144	-0.0713427	-0.0761454
RHOV	-1.54128	-1.13073	-0.636259
RN7SL3	-1.36929	-0.379644	-0.299627
RUNDC3A-AS1	-1.28334	-0.224482	-0.481026
S100P	-1.55559	-0.0970151	-0.03076
SLC16A5	-1.54037	-0.420168	-0.244072
SLC44A3	-1.18696	-0.512221	-0.258779
SLC44A3-AS1	-0.822987	-0.381378	-0.990443
SLC9A3R1	-1.0971	-0.282697	-0.643823
ST6GALNAC1	-1.57679	-0.576143	-0.632114
SULT2B1	-1.68162	-0.0618917	-0.245192
TBC1D8-AS1	0.00161663	-0.171528	-0.450607
TGM5	-1.69211	-0.238883	-0.215212
TLCD1	-1.42135	-0.572523	-0.352935
TMEM169	-2.25492	-0.165084	-0.0656825
TMEM63C	-1.43411	-0.398872	-0.649964
TMEM79	-1.10205	-0.215701	-0.0654758
TNNT3	-1.59766	-1.35579	-1.30222
TPRG1	-1.65215	-0.0241911	-0.717
USH1G	-1.4742	-0.902247	-0.0307366
VSIR	-1.44304	-0.361655	-0.275982
WNK2	-1.64871	-0.910571	-0.598913
WNT4	-1.30056	-1.03984	-0.600364

## Sheet: common up regulated genes
Genes	log2Fold change(3D pterygium model vs 2D culture)	log2Fold change(patients vs health) in tissues data1	log2Fold change(patients vs health) in tissues data2
A2M	1.67089	0.79856	1.5371
AC012443.2	1.34797	0.0251556	0.500834
AC093110.1	1.62642	0.516288	0.0980589
ADAM19	1.953	0.620813	0.0821187
ADAMTS2	2.37032	0.863473	0.533913
ADAMTS6	1.7013	1.36138	1.41667
ADAMTSL1	1.58895	0.207794	0.0655355
AEBP1	1.6273	1.30866	0.49582
AKT3	1.18608	0.828861	0.810842
AL512353.2	2.02602	0.017417	0.357555
ALOX5AP	1.75939	0.239706	0.502983
ANKRD36	1.5168	0.216293	0.565914
ANKRD36C	1.44033	0.59282	0.707001
ANTXR2	1.62666	0.688178	0.370373
ARHGAP21	1.0398	0.365916	0.281124
ATP8B3	1.09044	0.440412	0.0519594
AZU1	1.6055	0.151139	0.22922
BBS9	0.800394	0.0587555	0.095702
BVES-AS1	0.366267	0.411178	0.110559
C1QA	1.44919	0.669978	0.681981
C1QB	1.78648	0.929185	0.592028
C1QC	2.3613	0.888226	0.947183
C1QTNF1	1.48669	0.820312	0.00145582
C1QTNF1-AS1	0.163148	0.0485207	0.310188
C1R	1.31111	0.364131	0.315339
C1S	1.40091	0.456514	0.760848
CALD1	0.870472	1.26939	0.961527
CAVIN3	1.15375	0.351864	0.783869
CD163	2.08137	0.953446	0.291449
CD37	1.72975	0.65678	1.0278
CD44	0.962279	0.101597	0.0329692
CD53	1.65453	0.433711	0.521853
CD83	1.61727	0.0784009	0.169058
CDK14	1.40232	0.48813	0.900442
CDYL2	1.64784	0.495894	0.647299
CEBPB-AS1	0.234966	0.593877	0.425836
CEP112	1.27994	0.81507	0.15058
CEP170	1.11409	0.368074	0.429639
CEP85L	1.1824	0.493882	0.0446772
CHML	1.24306	0.0546506	0.817565
COL16A1	0.917819	0.12917	0.222419
COL1A2	1.48979	0.371322	1.42696
COL4A1	1.50112	1.02371	0.165574
COL4A2	1.32256	1.02176	0.318581
COL4A2-AS1	0.272061	0.23103	0.0186661
COL4A2-AS2	0.702877	0.772904	0.576798
COL5A2	1.17165	0.532743	0.642552
COL8A1	1.33639	1.3942	1.18351
CREB5	2.76224	0.390534	0.979996
CREG2	1.074	0.731871	1.27732
CRYM	1.45071	0.443196	0.392866
CSF1R	2.74763	0.480057	1.52819
CTHRC1	1.39468	0.998628	1.41153
CYBB	1.56508	0.797349	1.18281
CYP1B1	2.22723	0.636055	0.0431792
DAAM2	2.45559	0.813088	0.428968
DAB2	1.15297	0.996256	0.57322
DACT1	1.61251	1.42365	0.5495
DCN	1.71223	0.589747	0.853689
DHRS2	1.70473	0.186913	0.129523
DOCK11	1.36531	0.998959	0.824837
DPYSL3	1.09548	0.27827	0.961323
E2F7	1.50867	0.14714	0.44476
EFNB2	1.26246	0.235774	1.10094
FAP	1.70225	1.00631	0.753584
FCER1G	1.51486	1.14589	0.431271
FCGR2A	1.50168	0.854112	0.466494
FERMT2	1.44304	0.949588	0.824524
FERMT3	1.56679	0.555778	1.46225
FHL1	1.4497	0.499206	0.711912
FLRT2	1.44932	0.113939	0.574041
FMNL3	2.02169	0.621767	0.711892
FNDC4	1.10004	1.10477	0.626664
FOXN2	1.10828	0.770163	0.825819
GDNF	2.41675	0.943731	0.446083
GDNF-AS1	0.70632	0.899615	0.129899
GIHCG	1.82627	0.442974	0.65283
GLIPR1	1.35909	0.428904	0.768164
GNG2	1.70163	0.693958	0.381213
GPC4	1.31106	0.249085	1.00027
GPR176	1.18018	0.39383	1.16824
GPR75	1.82124	0.420288	0.367477
GXYLT2	0.87908	1.06692	1.5657
HAS2	2.16645	0.6969	0.641479
HAS2-AS1	1.57513	0.600942	0.246254
HEY1	1.40295	0.21101	0.18475
HMCN1	2.03843	1.00983	2.16338
HMGA2	0.98536	0.556228	0.426686
IL11	1.78781	0.476261	0.0951801
IL1A	1.53304	0.530754	0.129899
INHBA	2.61387	0.976483	1.52075
IQCJ-SCHIP1-AS1	0.352639	0.00761088	0.0194717
IQCN	2.18426	0.0476228	0.751894
ITGA5	1.42784	0.725814	0.0497412
ITGB6	1.47032	0.251535	0.835752
KCNJ15	1.99997	1.49053	0.780035
KIF6	2.1184	0.267424	0.610766
KLF7	1.12343	0.923431	0.517646
KLF7-IT1	2.17455	0.667946	1.20993
LAMA3	1.47212	0.202921	0.0234191
LAMC2	1.5139	0.0554614	0.660391
LCP1	1.94657	0.527562	1.0661
LCP2	1.57208	0.400148	0.548187
LMCD1	1.11711	0.831861	0.603924
LRP12	0.810434	0.0989286	0.176116
MAMDC2-AS1	-0.0541705	0.251037	0.324504
MCF2	2.31655	0.764801	0.505335
MCOLN3	1.50723	0.346852	1.20521
MFAP2	1.89898	1.18781	0.680881
MFNG	1.34967	0.66489	1.64101
MMD	1.10904	0.878203	1.29724
MMP2	1.82232	1.28609	0.670184
MN1	1.17636	0.714417	1.18284
MSANTD3	1.20713	0.00595533	0.260818
MSN	0.933708	1.04803	0.628821
MYADM	1.90565	0.360909	1.50708
MYH9	0.751525	0.456049	0.074313
NAV3	1.95306	0.615245	0.291353
NDUFV2	1.44518	0.331627	0.0131484
NDUFV2-AS1	0.708427	0.213556	0.313988
NES	1.19222	0.894612	0.699372
NPR2	1.2168	0.245488	0.563344
NRP2	1.4129	0.0250679	0.428865
NTM	1.5987	0.427207	0.337687
PALLD	1.15931	1.00579	0.71731
PAPPA	2.07062	1.33194	0.14795
PAPPA-AS2	0.27519	0.528712	0.149509
PCDH9	2.10809	0.369565	0.168127
PCDHGC5	2.11944	0.299605	0.127477
PDE4A	1.4296	0.115526	0.0334549
PDE4B	1.80118	0.177016	0.323691
PITX3	1.77278	0.0519524	0.22373
PLAUR	1.51807	0.414549	0.973244
PLEK	1.71061	0.737083	1.45819
PLEKHO1	2.02316	0.272211	0.314654
PMP22	1.96951	0.65515	1.03843
POSTN	4.2839	0.509425	1.9049
POU2F2	2.08988	0.576946	0.437845
PRDM8	1.33786	0.358937	0.355603
PRRX1	2.04964	1.416	1.02765
PTPRC	1.46008	0.571085	1.4254
PTX3	1.81149	0.346752	0.396594
RADX	1.5446	0.0297354	0.593792
RAPH1	0.952662	0.26587	0.0303733
RASSF8	1.17398	0.283437	0.145874
RCN3	1.75695	0.982394	0.599012
RGCC	2.62522	0.362387	1.10964
RIPOR3-AS1	0.106114	0.146081	0.215902
ROBO3	1.19062	0.317109	0.468269
RRAD	2.65031	0.708147	0.640813
SCG5	2.04066	0.51861	0.0254765
SEMA3C	1.27232	0.523784	0.922513
SEMA7A	2.32295	0.816959	0.879498
SERPINE2	2.62273	1.05513	0.2979
SETBP1-DT	-0.000309574	0.232205	0.403843
SGTB	1.23009	0.739224	0.931933
SIAH1	1.02389	0.188406	0.256177
SLC7A2	1.46249	1.04486	0.399833
SMAD7	2.03531	0.161875	0.0761798
SMIM3	1.19866	0.148032	0.100821
SPHK1	1.20632	0.780327	0.459185
SPI1	1.86745	0.830609	0.393539
SPOCD1	1.73615	1.15787	0.274048
SPOCK1	2.36315	1.05511	0.672667
SPSB1	1.67805	0.148072	0.171856
SRGN	2.09039	0.579399	0.404645
SRPX	1.8576	0.494988	0.805206
STARD9	1.57737	0.719518	0.890334
STEAP1B	1.77974	0.617083	0.0438012
STX2	1.37335	0.881227	0.272039
TBX2	2.74949	0.892386	0.42899
TEAD2	1.24019	0.7256	0.0787393
TGFB1I1	1.27776	0.472956	0.564748
TGFBI	1.30024	0.498057	0.654742
TMCC3	1.06417	0.457233	0.648197
TMEM88	1.65352	0.206663	0.763165
TNC	1.58109	1.09031	1.1488
TPST1	1.56894	0.549829	0.408309
TTLL7	1.10111	0.524681	0.403283
TTLL7-IT1	0.23346	0.266	0.237971
TUBA1A	1.86149	0.891503	1.62834
TYROBP	2.01599	1.23492	0.996171
UCN2	1.80738	0.14441	0.600178
UGDH	1.11811	0.171497	0.642171
VCAN	2.0111	1.05206	1.13198
VCAN-AS1	0.123535	0.566229	0.67306
VIM	2.29518	1.35056	0.855522
VIM-AS1	1.1227	0.653872	0.763067
VSIG4	1.43559	0.991153	0.0654829
ZEB2	2.72111	0.943738	0.893346
ZEB2-AS1	0.166834	0.29866	0.729539
