# Supplementary material for: Rapid 3D bioprinting of a multicellular model recapitulating pterygium microenvironment
Source: Biomaterials. Author manuscript; Available in PMC 2023 May 5. (PMC10162446; doi:10.1016/j.biomaterials.2022.121391)
Supplement: suppl [file NIHMS1891775-supplement-suppl.zip › 1-s2.0-S0142961222000308-mmc2.xlsx]

## Sheet: Sheet1
Human Gene		5' → 3'
KI67	Forward	CTTTGGGTGCGACTTGACG
	Reverse	GTCGACCCCGCTCCTTTT
PAX6	Forward	GTATTCTTGCTTCAGGTAGAT
	Reverse	GAGGCTCAAATGCGACTTCAGCT
P63	Forward	CAGGAAGACAGAGTGTGCTGGT
	Reverse	AATTGGACGGCGGTTCATCCCT
VIM	Forward	GGACCAGCTAACCAACGACA
	Reverse	TCCTCCTGCAATTTCTCCCG
GADPH	Forward	CGACCACTTTGTCAAGCTCA
	Reverse	AGGGGTCTACATGGCAACTG
