# Supplementary material for: Rapid 3D bioprinting of a multicellular model recapitulating pterygium microenvironment
Source: Biomaterials. Author manuscript; Available in PMC 2023 May 5. (PMC10162446; doi:10.1016/j.biomaterials.2022.121391)
Supplement: suppl [file NIHMS1891775-supplement-suppl.zip › 1-s2.0-S0142961222000308-mmc4.xlsx]

## Sheet: Sheet1
Donor	DIN	Age	Application
1	W408721001569	64	2D Culture Test
2	W408721001625	27	2D Culture Test, 3D Bioprinting Test
3	W408721002050	64	2D Culture Test, 3D Bioprinting Test
4	W408720003823	56	3D Pterygium Model
5	W412320003793	25	2D Culture Test, 3D Pterygium Model
6	W410821002999	56	3D Pterygium Model, 3D Bioprinting Test
