# Supplementary material for: Rapid 3D bioprinting of a multicellular model recapitulating pterygium microenvironment
Source: Biomaterials. Author manuscript; Available in PMC 2023 May 5. (PMC10162446; doi:10.1016/j.biomaterials.2022.121391)
Supplement: suppl [file NIHMS1891775-supplement-suppl.zip › 1-s2.0-S0142961222000308-mmc1.xlsx]

## Sheet: Sheet1
Antibody	Catalog	Vendor	Dilution
Anti-BCRP/ABCG2 antibody [BXP-21] (ab3380)	AB3380	Abcam	1:100
Anti-MUC16 antibody [X75]	AB1107	Abcam	1:100
Anti-MUC1 antibody [HMFG1 (aka 1.10.F3)]	AB70475	Abcam	1:100
Purified Mouse Anti-Ki-67	550609	BD Pharmagin	1:500
Keratin 14 Polyclonal Antibody, Purified	905301	BioLegend	1:200
Purified anti-Pax-6 Antibody	901301	BioLegend	1:100
Purified anti-p63 (ΔN) Antibody	699501	BioLegend	1:500
Anti-mouse IgG (H+L), F(ab')2 Fragment (Alexa Fluor® 488 Conjugate) #4408	4408S	Cell Signaling Technologies	1:500
Anti-rabbit IgG (H+L), F(ab')2 Fragment (Alexa Fluor® 555 Conjugate) #4413	4413S	Cell Signaling Technologies	1:500
Anti-mouse IgG (H+L), F(ab')2 Fragment (Alexa Fluor® 647 Conjugate) #4410	4410S	Cell Signaling Technologies	1:500
Anti-rat IgG (H+L), (Alexa Fluor® 647 Conjugate) #4418	4418S	Cell Signaling Technologies	1:500
E-Cadherin (4A2) Mouse mAb	14472S	Cell Signaling Technologies	1:100
VE-Cadherin (D87F2) XP® Rabbit mAb #2500	2500S	Cell Signaling Technologies	1:200
Anti p63 antibody [N2C1]	GTX102425	GeneTex	1:200
CD31 Monoclonal Antibody (JC/70A)	13188	ThermoFisher Scientific	1:500
MUC5AC Monoclonal Antibody (45M1)	12178	ThermoFisher Scientific	1:100
